# Supplementary material for: A Systematic Literature Review of Reproductive Toxicological Studies on Phthalates
Source: Int J Mol Sci. 2025 Sep 9;26(18):8761. doi: 10.3390/ijms26188761 (PMC12469734; doi:10.3390/ijms26188761)
Supplement: Supplementary file 1 [file ijms-26-08761-s001.zip]

Archive with 1 entries (1 files):
- ijms-3845688-supplementary.pdf
